# Supplementary material for: Assessing the Prevalence and Dynamics of Emerging Campylobacterales in Human Stool Samples in Brussels by Filtration Culture
Source: Pathogens. 2024 Jun 4;13(6):475. doi: 10.3390/pathogens13060475 (PMC11206970; doi:10.3390/pathogens13060475)
Supplement: Supplementary file 1 [file pathogens-13-00475-s001.zip]

Archive with 1 entries (1 files):
- pathogens-3017969-supplementary.xlsx
