# Supplementary material for: Assessing the Prevalence and Dynamics of Emerging Campylobacterales in Human Stool Samples in Brussels by Filtration Culture
Source: Pathogens. 2024 Jun 4;13(6):475. doi: 10.3390/pathogens13060475 (PMC11206970; doi:10.3390/pathogens13060475)
Supplement: Supplementary file 1 [file pathogens-13-00475-s001.zip › pathogens-3017969-supplementary.xlsx]

## Sheet: Table S1
Reference	Author	Year of publication	City, Country	Type of filter	Medium	Atmosphere of incubation	Time and temperature of incubation	Number of stools	C. jejuni: n (%)	C. coli: n (%)	C. concisus: n (%)	C. curvus: n (%)	C. upsaliensis: n (%)	C. ureolyticus: n (%)	Aliarcobactersp.: n (%)	Helicobacter sp.: n (%)	Other Campylobacter sp. and related species
32	Goossens et al.	1986	Brussels, Belgium	0.45 micron pore-size Gelman cellulose triacetate	blood-free CDA medium	6% O2, 6% CO2 and 88% N2	37°C for 4 days	986	32 (85%)	2 (5%)	0	0	0	0	0	0	4 (10%)
38	Piersimoni et al.	1995	Ancona, Italy	0.65 micron pore-size membrane	Columbia blood agar	nr	nr	415	44 (91.7%)	3 (6.3%)	0	0	0	0	0	0	1 (2.0%)
40	Engberg et al.	2000	Copenhagen, Denmark	0.65 micron pore-size cellulose acetate	yeast-enriched 5% blood agar plate	6% O2, 6% CO2, 3% H2 and 85% N2	37°C for 5 days	1376	119 (71.7%)		43 (25.9%)	3 (1.8%)	0	0	1 (0.6%)	0	0
49	Lopez et al.	1998	Zaragoza, Spain	0.45 micron pore-size cellulose triacetate	Mueller-Hinton with 5% sheep blood	microaerobic	37°C for 7 days	729	63 (72.4%)	23 (26.4%)	0	0	1 (1.2%)	0	0	0	0
51	Lastovica et al.	2000	Cape Town, South Africa	0.6 micron pore-size cellulose acetate	tryptose blood agar	H2-enriched microaerobic	37°C for 6 days	19.535	1659 (40.25%)	119 (2.87%)	971 (23.55%)	2 (0.05%)	948 (23.00%)	0	16 (0.39%)	306 (7.42%)	101 (2.45%)
55	Lastovica et al.	2006	Cape Town, South Africa	0.6 micron pore-size cellulose acetate	tryptose blood agar	H2-enriched microaerobic	37°C for 6 days	>20,000	2,176 (40.00)%	159 (2.93%)	1,340 (24.63%)	2 (0.04%)	1,280 (23.52%)	0	19 (0.36%)	372 (6.83%)	71 (1.80%)
56	Vandenberg et al.	2004	Brussels, Belgium	0.45 micron pore-size cellulose acetate	Mueller-Hinton with 5% sheep blood	5% O2, 10% CO2, 6% H2, and 79% N2	37°C for 10 days	67.599	1,076 (77.2%)	174 (12.5%)	27 (1.9%)	9 (0.6%)	85 (6.2%)	0	6 (0.4%)	2 (0.1%)	15 (1.1%)
60	Nielsen et al.	2013	Aalborg, Denmark	0.60 micron pore-size polycarbonate	yeast-enriched 5% blood agar plate	6% O2, 6% CO2, 3% H2, and 85% N2	37°C for 4 days	1.791	54 (31.6%)		114 (66.7%)	0	1 (0.6%)	0	2 (1.1%)	0	0
				0.65 micron pore-size cellulose acetate					51 (38.4%)		79 (59.4%)		1 (0.7%)		2 (1.5%)
61	Nielsen et al.	2015	Aalborg, Denmark	0.60 micron pore-size polycarbonate	yeast-enriched 5% blood agar plate	6% O2, 6% CO2, 3% H2, and 85% N4	37°C for 4 days	5.963	382 (41.5%)		486 (52.8%)	30 (3.3%)	5 (0.5%)	11 (1.1%)	5 (0.5%)	2 (0.3%)	0
63	Nachamkin et al.	2017	Philadelphia, Pennsylvania, USA	0.45 micron pore-size nitrocellulose	Brucella blood agar plates	6% O2, 7% CO2, 7% H2, and 80% N2	37°C for 3 days	225	9 (69.2%)		4 (30.8%)	0	0	0	0	0	0
				0.65 micron pore-size nitrocellulose					10 (55.6%)		5 (27.7%)		0	3 (16.7%)			0
				0.60 micron pore-size polycarbonate					10 (43.5%)		8 (34.8%)		0	3 (13.0%)			2 (8.7%)
64	Tillmane et al.	2019	Brussels, Belgium	0.45 micron pore-size cellulose acetate	Mueller-Hinton with 5% sheep blood	microaerobic	37°C for 10 days	1.146	37 (86.1%)	1 (2.3%)	1 (2.3%)	1 (2.3%)	1 (2.3%)	0	0	2 (4.7%)	0
					Columbia blood agar				39 (75.0%)	1 (1.9%)	5 (9.4%)	1 (1.9%)	2 (3.8%)			4 (7.5%)
				0.45 micron pore-size cellulose acetate	Columbia blood agar	6% O2, 7% CO2, 7% H2, and 80% N2		718	28 (63.6%)	3 (6.8%)	10 (22.7%)	2 (4.6%)	1 (2.3%)	0	0	0	0
				0.60 micron pore-size polycarbonate	Columbia blood agar				35 (38.9%)	4 (4.4%)	44 (48.9%)	5 (5.6%)	1 (1.1%)		1 (1.1%)
					Butzler medium			578	17 (18.9%)	0	55 (61.1%)	6 (6.6%)	1 (1.1%)	8 (8.9%)	0	0	3 (3.3%)
						microaerobic without H2			16 (22.2%)		45 (62.5%)	4 (5.5%)	1 (1.4%)	3 (4.2%)			3 (4.2)
65	Abbott et al.	2005	Richmond, California, USA	0.45 micron pore-size	sheep blood agar	microaerobic	7 days	142	nr	nr	nr	20	nr	nr	nr	nr	nr
